# Supplementary material for: The ubiquitin ligase VviPUB19 negatively regulates grape cold tolerance by affecting the stability of ICEs and CBFs
Source: Hortic Res. 2024 Oct 23;12(2):uhae297. doi: 10.1093/hr/uhae297 (PMC11822393; doi:10.1093/hr/uhae297)
Supplement: Web_Material_uhae297 [file web_material_uhae297.zip]

Archive with 2 entries (2 files):
- Supplementary figures.docx
- Supplementary Tables.docx
